# Supplementary material for: Structural Basis for the Immunogenicity of the C-Terminus of VP1 of Echovirus 3 Revealed by the Binding of a Neutralizing Antibody
Source: Viruses. 2022 Oct 22;14(11):2322. doi: 10.3390/v14112322 (PMC9692665; doi:10.3390/v14112322)
Supplement: Supplementary file 1 [file viruses-14-02322-s001.zip]

Archive with 1 entries (1 files):
- viruses-1939094-supplementary.pdf
